# Supplementary material for: Asperinsuterpenes A–C from the Fungus Aspergillus insuetus BTBU20220155
Source: J Fungi (Basel). 2024 Aug 27;10(9):611. doi: 10.3390/jof10090611 (PMC11433199; doi:10.3390/jof10090611)
Supplement: Supplementary file 1 [file jof-10-00611-s001.zip]

Archive with 1 entries (1 files):
- jof-3120826-supplementary.pdf
